# Supplementary material for: Lhx2 is a progenitor-intrinsic modulator of Sonic Hedgehog signaling during early retinal neurogenesis
Source: eLife. 2022 Dec 2;11:e78342. doi: 10.7554/eLife.78342 (PMC9718532; doi:10.7554/eLife.78342)
Supplement: Figure 1—source data 1. — Filenames containing the word ‘unedited’ show multiple exposures of the same blot and antibody. Filenames containing the word ‘labeled’ show the exposure used in Figure 1 as indicated by the black boxes. The red boxes indicate the portions of the blots shown in Figure 1. The sizes of the protein standards are shown in kiloDaltons (kDa). [file elife-78342-fig1-data1.zip]

Archive with 10 entries (9 files):
- Figure 1-source data 1/
- __MACOSX/._Figure 1-source data 1
- Figure 1-source data 1/Gli1 antibody_labeled.pdf
- __MACOSX/Figure 1-source data 1/._Gli1 antibody_labeled.pdf
- Figure 1-source data 1/Gamma tubulin antibody_labeled.pdf
- __MACOSX/Figure 1-source data 1/._Gamma tubulin antibody_labeled.pdf
- Figure 1-source data 1/Gli1 antibody_unedited.tiff
- __MACOSX/Figure 1-source data 1/._Gli1 antibody_unedited.tiff
- Figure 1-source data 1/Gamma tubulin antibody_unedited.tiff
- __MACOSX/Figure 1-source data 1/._Gamma tubulin antibody_unedited.tiff
