# Supplementary material for: Lhx2 is a progenitor-intrinsic modulator of Sonic Hedgehog signaling during early retinal neurogenesis
Source: eLife. 2022 Dec 2;11:e78342. doi: 10.7554/eLife.78342 (PMC9718532; doi:10.7554/eLife.78342)
Supplement: Figure 6—figure supplement 1—source data 1. — File with the word ‘unedited’ shows the original gel capture. File with the word ‘labeled’ shows the fragment sizes of the DNA standards in base pairs (bp). The red box indicates the portion of the gel shown in Figure 6—figure supplement 1. The sizes of the non-recombined and deleted Ptch1 mRNAs are shown in base pairs (bp). [file elife-78342-fig6-figsupp1-data1.zip]

Archive with 8 entries (7 files):
- Figure 6-figure supplement 1-source data 1/
- __MACOSX/._Figure 6-figure supplement 1-source data 1
- Figure 6-figure supplement 1-source data 1/.DS_Store
- __MACOSX/Figure 6-figure supplement 1-source data 1/._.DS_Store
- Figure 6-figure supplement 1-source data 1/Ptch1 RTPCR source data_unedited.tif
- __MACOSX/Figure 6-figure supplement 1-source data 1/._Ptch1 RTPCR source data_unedited.tif
- Figure 6-figure supplement 1-source data 1/Ptch1 RTPCR_labeled.pdf
- __MACOSX/Figure 6-figure supplement 1-source data 1/._Ptch1 RTPCR_labeled.pdf
